# Supplementary material for: Continuous Glucose Monitoring (CGM) in Sports—A Comparison between a CGM Device and Lab-Based Glucose Analyser under Resting and Exercising Conditions in Athletes
Source: Int J Environ Res Public Health. 2023 Jul 25;20(15):6440. doi: 10.3390/ijerph20156440 (PMC10418731; doi:10.3390/ijerph20156440)
Supplement: Supplementary file 1 [file ijerph-20-06440-s001.zip]

Archive with 1 entries (1 files):
- ijerph-2389456-supplementary.pdf
